# Supplementary material for: Dynamics of type IV collagen 7S fragment on eradication of HCV with direct antiviral agents: Prognostic and metabolomic impacts
Source: PLoS One. 2022 Oct 27;17(10):e0276925. doi: 10.1371/journal.pone.0276925 (PMC9612469; doi:10.1371/journal.pone.0276925)
Supplement: S1 Data — (XLSX) [file pone.0276925.s002.xlsx]

## Sheet: whole cohort
Case No.	Δ%4COL7S (pre to SVR), %	4COL7S-defined Progression/Regression at SVR; 1=reg/ 0=prog	Age	Sex	DAA	Past History of HCC	Liver Transplanted	Pre Platelet, x1000/mcL	Pre AST, IU/mL	Pre ALT, IU/mL	Pre GGTP, IU/mL	Pre T-CHO, mg/dL	Pre 4COL7S, ng/mL	SVR12 4COL7S, ng/mL	All-cause mortality; 1= censored death	Months to all-cause mortality	Newly emerged HCC after SVR; 1= censored HCC	Months to newly emerged HCC	SVR12 Albumin, g/dL	SVR12, eGFR, mL/min/1.73m2	EOT 4COL7S, ng/mL
001	-15	1	81	F	SOF/LDV	N	N	120	28	16	25	173	6.1	5.2	0	47	0	43	4.3	50	6.3
002	20.5	0	82	M	EBR/GZR	N	N	133	50	48	25	120	4.4	5.3	0	26	0	26	4.4	61	4.3
003	-6.2	1	61	M	SOF/LDV	N	N	168	39	43	57	130	6.5	6.1	0	54	0	54	5.1	88	7.6
004	-12	1	77	M	SOF/LDV	N	N	201	23	30	21	171	4.9	4.3	0	52	0	52	4.4	64	4.3
005	-22	1	79	F	SOF/LDV	N	N	98	78	77	38	170	8.7	6.8	0	52	0	52	4.2	93	8
006	-31	1	48	M	SOF/LDV	N	N	177	52	61	34	175	6.1	4.2	0	61	0	61	4.6	75	4.2
007	7.14	0	66	F	SOF/LDV	N	N	177	29	29	24	257	4.2	4.5	0	50	0	50	4	92	4.6
008	-24	1	54	F	SOF/LDV	N	N	219	34	31	31	182	4.2	3.2	0	44	1	44	4.7	73	4.3
009	-2.4	1	61	F	SOF/LDV	N	N	178	27	16	20	230	4.1	4	0	45	0	45	4.6	75	4.1
010	-20	1	84	F	SOF/RBV	N	N	147	34	25	14	177	4.4	3.5	0	41	0	41	4	68	3.5
011	-14	1	68	F	SOF/LDV	N	N	191	100	121	28	161	5.8	5	0	51	0	51	4.2	70	6
012	-24	1	58	F	SOF/LDV	N	N	212	69	95	78	176	5	3.8	0	51	0	51	4.7	73	4.2
013	0	0	67	F	SOF/LDV	N	N	186	21	16	16	185	4.9	4.9	0	49	0	49	4.2	55	6.8
014	-1.8	1	51	F	SOF/RBV	N	N	223	24	18	16	197	5.6	5.5	0	55	0	55	4.5	60	4.7
015	8.2	0	64	M	SOF/LDV	N	N	155	78	78	110	165	6.1	6.6	0	52	1	28	4.2	72	6.9
016	0	0	72	F	SOF/RBV	N	N	147	30	29	16	181	4.6	4.6	0	55	0	55	4.2	71	5.2
017	-3	1	78	F	SOF/RBV	Y	N	63	32	20	47	226	10	9.7	0	35	1	4	3.9	61	9.2
018	11.1	0	60	F	SOF/RBV	N	N	205	20	25	20	214	3.6	4	0	52	0	52	4.6	63	3.8
019	-2.2	1	79	M	OBV/PTV/r	N	N	233	28	20	26	195	4.5	4.4	0	46	0	46	4.4	60	3.5
020	-21	1	59	F	SOF/LDV	N	N	457	20	15	11	139	4.8	3.8	0	48	0	48	3.1	106	3.8
021	-44	1	69	M	SOF/RBV	Y	Y	107	354	267	922	186	14	7.9	0	53	0	53	3.9	67	8
022	-9.1	1	78	F	SOF/LDV	N	N	273	31	25	15	273	4.4	4	0	51	0	51	4.1	60	3.7
023	-34	1	64	F	SOF/LDV	Y	N	103	96	48	29	124	11	7.3	0	7	1	7	3.6	74	8.9
024	-9.6	1	62	F	SOF/LDV	N	N	163	31	31	23	187	5.2	4.7	0	49	0	49	4.4	69	5
025	-7.7	1	81	F	SOF/LDV	N	N	167	36	32	22	183	5.2	4.8	0	51	0	51	4.2	56	5.4
026	0	0	69	M	SOF/RBV	Y	N	217	33	26	31	186	8.9	8.9	0	49	0	49	4.1	68	9
027	8.93	0	86	F	SOF/LDV	Y	N	139	34	41	35	188	5.6	6.1	0	51	0	51	3.8	44	6.1
028	-1.6	1	91	M	SOF/LDV	Y	N	103	44	16	91	173	6.1	6	1	34	0	34	3.7	43	5.6
029	-17	1	44	F	SOF/LDV	N	N	188	23	24	34	195	4.7	3.9	0	49	0	49	4.2	84	4.2
030	-15	1	61	M	SOF/LDV	N	N	119	65	72	90	130	6.5	5.5	0	48	0	48	4.4	78	6
031	-17	1	72	F	DCV/ASV	N	N	170	44	39	21	177	5.4	4.5	0	30	0	30	4.3	57	5.2
032	18.5	0	56	M	DCV/ASV	Y	Y	98	17	15	37	122	6.5	7.7	0	58	0	58	4.2	4	7.3
033	-13	1	67	F	DCV/ASV	N	N	112	37	42	26	185	5.4	4.7	0	53	0	53	4.4	74	6.2
034	-13	1	64	F	DCV/ASV	N	N	51	37	44	26	126	8.8	7.7	0	57	0	57	4.5	59	8.4
035	-42	1	77	F	SOF/LDV	Y	N	77	103	35	96	173	13	7.5	0	54	0	54	4.1	80	9.2
036	-3.6	1	58	F	DCV/ASV	N	N	141	62	101	39	148	5.5	5.3	0	57	0	57	4.4	70	5
037	15.9	0	83	F	DCV/ASV	N	N	158	25	25	23	209	4.4	5.1	0	42	0	42	4	61	5.4
038	-37	1	84	F	DCV/ASV	N	N	32	66	48	38	130	15	9.5	0	50	0	50	4	41	12
039	3.17	0	89	M	SOF/RBV	N	N	167	51	47	21	186	6.3	6.5	0	45	0	45	4	54	5.3
040	-1.8	1	72	M	SOF/RBV	N	N	202	47	53	35	209	5.7	5.6	0	45	0	45	4.3	63	4.3
041	-1.2	1	80	F	SOF/RBV	N	N	126	147	91	23	180	8.6	8.5	0	19	0	19	3.7	81	8.7
042	-30	1	88	F	SOF/RBV	N	N	96	65	74	50	152	9	6.3	0	13	0	13	4.2	74	8.6
043	25.6	0	57	F	SOF/RBV	N	N	270	17	15	11	199	3.9	4.9	0	53	0	53	4.3	40	5
044	9.8	0	88	M	SOF/RBV	Y	N	170	51	47	75	154	5.1	5.6	0	16	0	16	4.5	60	5.1
045	15.8	0	75	F	SOF/LDV	N	N	238	32	34	19	211	3.8	4.4	0	51	0	51	4.2	66	4.4
046	2.9	0	81	F	OBV/PTV/r	Y	N	67	44	37	23	114	6.9	7.1	1	17	0	17	4	38	7.5
047	-21	1	81	F	SOF/RBV	N	N	147	82	86	99	198	6.8	5.4	0	53	0	53	3	43	7
048	-10	1	71	M	OBV/PTV/r	N	N	161	25	32	57	163	5.9	5.3	0	47	0	47	4.4	56	5.1
049	-38	1	56	M	DCV/ASV	Y	N	170	19	21	44	139	12	7.4	0	58	1	50	4.5	82	8.9
050	10.8	0	79	F	SOF/RBV	Y	N	214	28	18	16	148	3.7	4.1	0	24	0	24	4	30	4.2
051	-17	1	65	M	DCV/ASV	N	N	221	27	27	26	152	4.8	4	0	22	0	22	4.9	73	4.7
052	-15	1	68	M	SOF/LDV	N	N	95	43	42	33	227	7.4	6.3	0	46	1	27	4.3	50	6.1
053	-10	1	61	M	SOF/LDV	Y	Y	164	27	14	22	172	6.8	6.1	0	54	0	54	2.8	64	6.6
054	9.68	0	80	F	SOF/RBV	N	N	261	20	14	18	163	3.1	3.4	0	50	0	50	4	64	4.2
055	27.5	0	73	F	DCV/ASV	N	N	228	29	22	10	206	4	5.1	0	54	0	54	4.1	68	6.2
056	-24	1	55	M	DCV/ASV	N	N	138	53	52	84	171	8.3	6.3	0	61	0	61	4.4	68	7.1
057	-33	1	81	F	DCV/ASV	Y	N	87	54	55	62	155	9.8	6.6	0	6	0	6	4.1	46	8.4
058	-9.7	1	68	F	SOF/LDV	N	N	156	29	31	25	174	6.2	5.6	0	50	0	50	4.2	80	5.1
059	-25	1	84	F	DCV/ASV	Y	N	111	129	55	30	152	10	7.5	0	55	1	8	3.9	78	7.9
060	-31	1	48	F	SOF/RBV	N	N	278	41	59	69	167	5.5	3.8	0	51	0	51	4.2	106	4
061	-41	1	55	F	SOF/LDV	N	N	111	259	235	169	123	7.8	4.6	0	50	0	50	4.6	73	7.2
062	20.3	0	71	F	SOF/LDV	N	N	71	51	54	63	132	7.9	9.5	0	52	0	52	4.4	68	7.9
063	-9.8	1	62	F	SOF/LDV	N	N	211	34	38	47	191	5.1	4.6	0	50	0	50	4	60	4.4
064	5.26	0	28	F	SOF/LDV	N	N	178	39	55	14	153	3.8	4	0	50	0	50	4.4	92	3.5
065	-9.9	1	61	F	SOF/LDV	Y	N	151	71	55	20	129	7.1	6.4	0	47	1	8	3.7	65	6.6
066	-32	1	84	M	SOF/LDV	Y	N	74	33	20	83	148	7.1	4.8	0	47	1	2	4.2	56	5.7
067	27.3	0	67	F	SOF/LDV	N	N	290	20	17	22	225	3.3	4.2	0	50	0	50	4.4	63	4
068	9.68	0	68	M	SOF/LDV	Y	N	276	25	20	33	229	3.1	3.4	0	47	0	47	4.3	91	2.9
069	5.63	0	86	F	SOF/LDV	Y	N	98	38	23	31	129	7.1	7.5	0	37	0	37	3.7	66	7.7
070	25	0	69	F	SOF/RBV	N	N	283	26	13	13	196	3.6	4.5	0	42	0	42	4.3	87	5
071	-28	1	71	F	SOF/RBV	Y	N	77	82	61	65	182	6.4	4.6	0	50	0	50	4.3	67	5.3
072	33.3	0	53	F	SOF/LDV	N	N	255	18	10	15	128	4.2	5.6	0	54	0	54	3.6	62	4.4
073	6.98	0	73	F	DCV/ASV	N	N	283	27	30	21	201	4.3	4.6	0	55	0	55	4.4	64	4.8
074	0	0	73	F	SOF/LDV	N	N	241	27	27	43	146	4.3	4.3	0	52	0	52	4.1	73	4.7
075	15.9	0	78	F	SOF/RBV	Y	N	133	62	73	24	na	6.3	7.3	0	10	0	10	4.6	66	8.6
076	4.08	0	82	F	SOF/LDV	N	N	150	31	24	25	189	4.9	5.1	0	51	0	51	3.9	52	5
077	2.86	0	86	F	SOF/LDV	Y	N	132	82	62	19	169	7	7.2	0	28	1	20	4.4	58	7.6
078	14.5	0	53	M	SOF/RBV	N	N	90	51	46	67	132	8.3	9.5	1	11	1	6	4.5	60	7.5
079	4.65	0	76	F	DCV/ASV	N	N	183	34	30	34	221	4.3	4.5	0	58	0	58	4.2	54	4.3
080	-30	1	57	M	SOF/RBV	N	N	74	79	73	89	138	10	7	1	30	0	30	4.2	91	8.9
081	-31	1	87	F	SOF/LDV	Y	N	166	44	35	26	184	7.2	5	0	33	0	33	4.1	49	6.4
082	-36	1	55	F	DCV/ASV	Y	N	92	92	83	79	129	12	7.7	0	60	1	48	4.2	68	9.2
083	-11	1	73	F	SOF/LDV	N	N	234	28	31	21	234	4.7	4.2	0	13	0	13	3.7	87	4.6
084	-47	1	62	F	SOF/LDV	Y	Y	148	43	38	82	131	9.2	4.9	0	52	0	52	3.8	38	6.8
085	30	0	60	F	SOF/RBV	N	N	121	66	66	50	126	10	13	0	51	0	51	3.5	117	12
086	-46	1	84	F	SOF/RBV	N	N	90	58	53	40	236	10	5.4	0	20	0	20	4.5	58	5.2
087	10.8	0	51	M	OBV/PTV/r	N	N	238	31	43	63	172	3.7	4.1	0	48	0	48	4.6	79	4.2
088	-49	1	61	M	SOF/RBV	N	Y	221	143	82	49	107	10	5.1	0	56	0	56	4	53	5
089	22.5	0	44	F	SOF/LDV	N	N	202	24	19	17	143	4	4.9	0	50	0	50	4.3	68	4.6
090	-18	1	69	M	GLE/PIB	Y	N	110	45	56	31	152	7.7	6.3	0	18	0	18	4.4	68	5.6
091	-6.5	1	78	F	DCV/ASV	N	N	177	34	34	22	180	4.6	4.3	0	29	0	29	3.9	60	2.8
092	-12	1	73	F	DCV/ASV	N	N	203	48	42	25	na	6	5.3	0	57	0	57	4.3	79	5.7
093	-22	1	77	F	DCV/ASV	Y	N	49	76	77	30	173	7.6	5.9	0	59	0	59	3.6	89	7.5
094	-22	1	64	F	SOF/LDV	N	N	149	142	150	71	136	6.4	5	0	15	0	15	4.4	72	4.9
095	-24	1	60	F	SOF/LDV	N	N	170	105	113	49	196	6.8	5.2	0	51	0	51	4.8	69	5.6
096	-17	1	67	F	EBR/GZR	N	N	70	131	110	31	na	12	10	0	18	0	18	3.7	95	10
097	-27	1	77	M	DCV/ASV	N	N	140	137	130	72	151	8.8	6.4	0	18	0	18	4.5	58	7.7
098	12.5	0	66	M	SOF/LDV	N	Y	281	33	20	404	121	4	4.5	0	46	0	46	4	30	4.3
099	0	0	53	M	SOF/RBV	N	N	158	55	23	39	212	16	16	0	48	0	48	1.8	41	11
100	-2	1	37	F	SOF/RBV	N	N	217	29	32	18	159	5	4.9	0	55	0	55	4.4	92	5.2
101	-3.3	1	67	M	DCV/ASV	N	Y	138	42	39	23	156	6.1	5.9	0	52	0	52	4.3	30	4.9
102	-34	1	57	M	SOF/LDV	N	N	211	17	16	35	204	5	3.3	0	13	0	13	4.9	83	3.1
103	12.7	0	79	F	DCV/ASV	N	N	139	42	27	17	204	6.3	7.1	1	20	0	20	3.9	78	7.1
104	-17	1	68	M	SOF/RBV	Y	N	120	36	55	20	153	6.6	5.5	0	54	1	21	4	78	5.9
105	-33	1	72	M	DCV/ASV	Y	N	86	66	66	48	150	8.3	5.6	0	56	0	56	4.1	86	6.3
106	-19	1	57	M	SOF/RBV	N	N	179	45	57	69	142	5.8	4.7	0	12	0	12	4.1	64	5.5
107	-36	1	53	M	DCV/ASV	N	N	115	108	284	268	233	10	6.4	0	57	0	57	4.3	63	6.4
108	11.9	0	84	M	SOF/LDV	Y	N	176	43	36	122	155	6.7	7.5	0	10	0	10	4	42	6.9
109	-17	1	61	F	SOF/LDV	N	N	215	22	20	13	225	3.6	3	0	48	0	48	4.1	64	2.9
110	-2	1	62	F	SOF/LDV	N	N	47	38	30	23	131	10	9.8	0	35	0	35	3.6	50	11
111	-25	1	74	F	SOF/LDV	N	N	149	36	36	36	189	5.1	3.8	0	26	0	26	4.3	70	4.9
112	14.6	0	67	F	SOF/LDV	N	N	194	20	22	32	142	4.1	4.7	0	53	1	29	3.6	79	3.6
113	-26	1	81	F	SOF/LDV	N	N	128	60	61	33	186	5.4	4	0	43	0	43	4.1	62	5.5
114	-27	1	61	F	SOF/LDV	N	N	115	84	109	68	106	9.2	6.7	0	50	0	50	4.6	71	7.5
115	5.56	0	67	F	OBV/PTV/r	N	N	185	47	41	95	161	5.4	5.7	0	42	1	4	4.4	49	4.9
116	-14	1	56	F	OBV/PTV/r	N	N	177	40	46	18	154	4.2	3.6	0	45	0	45	4.6	80	4.8
117	-29	1	84	F	SOF/LDV	N	N	154	42	42	24	194	6.3	4.5	0	49	0	49	4.1	64	5
118	-23	1	69	M	SOF/LDV	N	Y	260	27	28	85	219	5.7	4.4	0	40	0	40	4	50	5.7
119	-11	1	53	M	SOF/RBV	Y	Y	404	17	13	28	140	4.4	3.9	0	32	0	32	4.2	68	3.6
120	-32	1	72	F	SOF/RBV	N	Y	153	13	7	11	252	4.1	2.8	0	30	0	30	4.1	56	3.5
121	-41	1	65	M	GLE/PIB	Y	N	63	78	44	72	131	14	8.2	0	26	0	26	3.8	62	9.1
122	-31	1	85	F	OBV/PTV/r	N	N	105	37	22	27	157	7.7	5.3	0	12	0	12	5	33	7.3
123	-29	1	74	F	SOF/LDV	Y	N	113	21	13	28	166	8.6	6.1	0	22	0	22	4	65	7.4
124	57.1	0	54	F	SOF/RBV	N	N	336	18	35	28	240	3.5	5.5	0	38	0	38	4.4	91	4.2
125	-27	1	51	F	SOF/RBV	N	N	349	66	112	36	259	5.6	4.1	0	31	0	31	4	61	3.9
126	-49	1	84	F	DCV/ASV	N	N	96	42	38	33	122	9.8	5	0	61	0	61	4.6	27	7.2
127	-30	1	82	F	DCV/ASV	N	N	215	49	13	13	197	7.3	5.1	0	46	0	46	4.2	60	5.7
128	-23	1	89	F	DCV/ASV	N	N	124	53	26	26	99	9.2	7.1	0	28	0	28	3.8	74	6.6
129	-28	1	83	F	DCV/ASV	N	N	149	51	51	19	136	6.7	4.8	0	54	0	54	4	72	na
130	-16	1	79	F	SOF/LDV	N	N	169	50	56	40	143	7.3	6.1	0	8	0	8	4	51	7.4
131	1.47	0	72	F	DCV/ASV	N	N	90	25	19	24	162	6.8	6.9	0	53	0	53	4.5	71	6.2
132	-20	1	79	M	SOF/LDV	N	N	222	110	110	69	158	10	8	0	54	1	8	4.1	76	7.7
133	-13	1	61	F	SOF/LDV	N	N	236	27	35	26	173	3.8	3.3	0	51	0	51	4.5	61	3.8
134	-29	1	83	F	SOF/LDV	Y	N	109	43	29	32	141	10	7.1	0	46	1	34	3.8	70	8.5
135	-27	1	73	F	EBR/GZR	N	N	69	44	42	80	na	8.2	6	0	60	0	60	na	62	6.3
136	-29	1	83	F	SOF/LDV	N	N	107	79	98	67	138	7.9	5.6	0	52	0	52	4.5	57	6.2
137	-6.3	1	69	M	DCV/ASV	N	N	132	22	26	59	165	6.4	6	0	54	0	54	4.3	85	7.8
138	-1.8	1	73	F	SOF/LDV	N	N	100	49	53	30	171	5.7	5.6	0	47	0	47	4.3	64	6.2
139	1.79	0	79	M	SOF/LDV	N	N	159	22	31	16	na	5.6	5.7	0	47	0	47	4.5	75	5.5
140	-26	1	89	F	SOF/LDV	Y	N	203	74	48	26	na	8.2	6.1	0	52	1	37	4.4	70	6.5
141	-25	1	84	F	SOF/LDV	N	N	143	30	21	48	131	8.7	6.5	0	38	1	18	4.4	33	8.7
142	-20	1	76	M	SOF/LDV	N	N	135	33	40	51	168	7.1	5.7	0	36	0	36	4.1	73	5.8
143	-24	1	71	M	EBR/GZR	N	N	189	21	20	27	194	4.6	3.5	0	35	0	35	4.4	18	3.8
144	-10	1	84	F	DCV/ASV	N	N	128	29	18	25	136	6.7	6	0	54	0	54	4.1	53	6.1
145	-14	1	90	M	SOF/LDV	Y	N	85	41	44	33	234	6.9	5.9	0	54	1	1	3.7	48	5.7
146	-15	1	86	M	DCV/ASV	N	N	91	58	45	36	151	7.4	6.3	0	13	0	13	4.3	40	7
147	-17	1	78	F	SOF/LDV	Y	N	91	30	19	58	168	8.9	7.4	0	36	1	4	3.8	44	8.2
148	-39	1	81	F	DCV/ASV	N	N	104	78	64	39	153	7.5	4.6	0	48	0	48	4.1	80	5.5
149	0	0	56	F	SOF/RBV	N	N	233	43	38	13	187	5.3	5.3	0	48	0	48	4.1	79	4.5
150	-18	1	66	M	SOF/LDV	N	N	220	59	105	37	170	4.4	3.6	0	39	0	39	4.5	68	5.2
151	11.9	0	78	F	SOF/LDV	N	N	165	19	16	16	198	4.2	4.7	0	48	0	48	3.8	60	5.6
152	-33	1	69	F	SOF/LDV	N	N	58	113	100	42	153	9.6	6.4	0	37	0	37	4.1	68	7.5
153	-42	1	48	F	SOF/LDV	N	N	224	26	17	85	228	5.3	3.1	0	49	0	49	4.2	73	4.3
154	-18	1	79	F	SOF/RBV	Y	N	80	27	8	24	na	12	9.8	1	43	1	1	3.3	71	11
155	-25	1	71	M	DCV/ASV	N	N	242	61	51	76	157	6.1	4.6	0	58	0	58	4	27	5
156	2.13	0	76	F	SOF/LDV	N	N	104	28	17	14	174	4.7	4.8	0	48	0	48	4.7	52	4.6
157	-27	1	39	M	SOF/LDV	N	N	196	33	42	29	161	4.8	3.5	0	40	0	40	4.8	86	3.5
158	-21	1	65	F	SOF/LDV	N	N	139	26	27	20	140	7.7	6.1	0	48	0	48	4.1	111	6.1
159	5.41	0	79	M	SOF/LDV	N	N	188	19	15	17	175	3.7	3.9	0	52	0	52	4.3	90	3.5
160	0	0	73	F	SOF/RBV	N	N	188	22	11	12	218	6.4	6.4	0	54	0	54	4.4	64	6.8
161	-18	1	72	M	SOF/LDV	N	N	152	46	51	27	138	4.9	4	0	34	0	34	4.2	81	4.2
162	4.26	0	80	M	SOF/RBV	N	N	235	18	12	14	161	4.7	4.9	0	27	0	27	4.1	63	5
163	-28	1	89	F	SOF/RBV	N	N	230	23	15	15	205	5.3	3.8	0	16	0	16	4.2	65	5
164	-7	1	79	M	SOF/LDV	Y	N	111	38	37	111	181	7.1	6.6	0	31	1	30	4.4	85	6.5
165	-14	1	60	F	SOF/LDV	N	N	114	44	51	45	193	6.4	5.5	0	41	0	41	5	61	5.7
166	26.6	0	65	M	SOF/RBV	Y	N	64	35	26	51	124	7.9	10	1	33	1	4	4.4	70	12
167	-16	1	76	M	SOF/LDV	N	N	194	46	51	47	194	6.2	5.2	0	50	0	50	4.4	61	4.7
168	-5.1	1	85	M	SOF/LDV	Y	N	98	77	63	83	130	9.8	9.3	0	23	0	23	4	53	8.9
169	-7.9	1	80	M	SOF/LDV	N	N	117	46	34	49	207	6.3	5.8	0	38	0	38	4.1	72	5
170	22.9	0	82	M	SOF/LDV	N	N	169	27	21	29	177	3.5	4.3	0	52	0	52	4.3	48	4
171	-47	1	75	M	SOF/LDV	N	N	124	152	139	69	163	11	5.8	0	46	1	19	4.3	50	9.1
172	-24	1	70	M	SOF/RBV	N	N	144	25	21	17	184	6.7	5.1	0	55	0	55	4.1	89	6.9
173	-9.3	1	60	M	SOF/RBV	N	N	277	25	22	41	122	5.4	4.9	0	36	0	36	4.2	70	4.2
174	-5.6	1	68	F	SOF/LDV	N	N	55	52	38	21	123	8.9	8.4	0	44	0	44	4	63	9.9
175	-2	1	65	F	SOF/LDV	N	N	171	37	43	23	170	4.9	4.8	0	47	0	47	4.5	63	5
176	-27	1	82	F	DCV/ASV	N	N	63	133	70	47	128	15	11	0	61	0	61	3.9	66	12
177	17.1	0	68	F	SOF/RBV	N	N	165	26	18	17	190	7	8.2	0	47	0	47	4.3	57	7
178	-3.4	1	83	M	DCV/ASV	N	N	210	42	43	23	139	5.8	5.6	0	58	0	58	4.3	45	6.2
179	8.33	0	79	F	SOF/LDV	N	N	118	37	29	23	245	3.6	3.9	0	51	0	51	4.4	62	4.3
180	-20	1	77	M	SOF/LDV	Y	N	212	80	112	72	199	6	4.8	0	50	1	44	4.5	55	5
181	-28	1	83	F	SOF/LDV	N	N	136	85	67	178	164	8.3	6	0	46	0	46	3.8	42	5.9
182	-7.3	1	88	F	DCV/ASV	Y	N	61	48	39	66	148	8.2	7.6	0	51	1	14	3.4	39	8
183	-41	1	84	M	SOF/LDV	N	N	133	72	66	119	148	8	4.7	0	39	0	39	4.5	41	6.3
184	-4.8	1	79	F	EBR/GZR	N	N	166	40	41	27	170	4.2	4	0	60	0	60	na	na	3.8
185	-10	1	65	F	DCV/ASV	N	N	150	38	35	32	172	7	6.3	0	57	0	57	3.1	38	6.2
186	-12	1	60	F	SOF/LDV	N	N	293	27	16	30	213	4.8	4.2	0	50	0	50	4.5	74	4.3
187	-19	1	86	F	DCV/ASV	N	N	132	41	38	15	166	4.3	3.5	0	38	0	38	4.3	63	3
188	-35	1	72	F	SOF/LDV	N	N	60	94	87	53	141	8.4	5.5	0	15	0	15	4.1	21	6.5
189	-29	1	54	M	SOF/RBV	N	N	272	25	28	13	199	3.8	2.7	0	36	0	36	4.4	72	4.1
190	-3.6	1	55	F	SOF/RBV	N	N	226	23	20	16	216	5.5	5.3	0	50	0	50	4.7	89	5.3
191	-1.7	1	68	M	SOF/LDV	N	N	214	16	20	12	169	5.9	5.8	0	32	0	32	3.7	67	5.4
192	-10	1	78	M	SOF/LDV	N	N	87	32	17	64	171	9	8.1	0	48	0	48	4.1	73	7.6
193	-22	1	87	F	DCV/ASV	Y	N	70	78	58	30	118	12	9.4	0	16	0	16	3.9	69	8.8
194	-3.7	1	78	F	SOF/LDV	N	N	92	43	57	27	161	8	7.7	1	48	1	26	4.3	80	8.4
195	-44	1	72	F	SOF/LDV	Y	N	185	166	173	48	192	10	5.6	0	51	0	51	4.1	76	6.1
196	-22	1	76	M	SOF/LDV	Y	N	198	20	20	18	166	5.1	4	0	51	1	4	4.1	78	4.5
197	-17	1	73	M	DCV/ASV	N	N	108	82	77	92	157	10	8.3	0	56	0	56	4.3	56	8.7
198	-6.5	1	81	F	SOF/LDV	N	N	148	42	25	26	232	4.6	4.3	0	51	0	51	4	62	5.2
199	-44	1	55	F	SOF/RBV	N	N	57	97	142	51	162	7.2	4	0	38	0	38	4.2	89	6
200	-23	1	79	M	DCV/ASV	N	N	135	116	126	26	179	7.1	5.5	0	57	0	57	4.1	89	6.5
201	-33	1	84	M	DCV/ASV	Y	N	113	136	139	60	192	11	7.4	0	45	1	39	4	37	8.4
202	-17	1	73	M	DCV/ASV	N	N	47	246	240	170	140	12	10	0	60	0	60	4	65	9.5
203	7.14	0	70	F	DCV/ASV	N	N	136	38	16	12	198	5.6	6	0	56	0	56	4.2	86	5.4
204	15.9	0	73	F	OBV/PTV/r	N	N	202	56	46	38	128	4.4	5.1	0	48	0	48	4.2	72	4.8
205	-12	1	62	F	SOF/RBV	N	N	107	42	40	49	198	6.6	5.8	0	59	0	59	3.9	68	5.9
206	-7.5	1	89	M	SOF/RBV	Y	N	222	26	18	14	211	5.3	4.9	0	48	1	20	4.3	54	5.5
207	-10	1	77	M	DCV/ASV	N	N	86	47	38	55	156	9	8.1	0	58	0	58	4.4	34	8.3
208	4.35	0	72	M	DCV/ASV	N	N	196	36	49	33	171	4.6	4.8	0	58	0	58	4.3	82	4.7
209	0	0	78	F	SOF/RBV	N	N	89	37	10	32	130	10	10	1	16	0	16	3.5	77	11
210	8.7	0	51	F	SOF/LDV	N	N	194	56	68	23	221	4.6	5	0	53	0	53	4.6	69	4.7
211	-3.7	1	83	F	SOF/LDV	N	N	125	40	37	28	148	5.4	5.2	0	46	1	38	4.3	68	4.9
212	2.08	0	77	M	OBV/PTV/r	N	N	123	22	17	21	131	4.8	4.9	0	46	0	46	4.6	51	5.4
213	2.5	0	70	M	SOF/LDV	N	N	142	42	59	70	184	4	4.1	0	48	0	48	4.5	53	4.1
214	-22	1	80	F	DCV/ASV	Y	N	141	60	45	70	220	7.4	5.8	0	54	0	54	3.9	81	6.2
215	-37	1	66	F	SOF/LDV	N	N	182	49	59	39	209	5.1	3.2	0	51	0	51	4.2	74	4.4
216	-31	1	73	F	SOF/RBV	N	N	97	115	64	60	178	14	9.6	0	54	0	54	3.4	82	12
217	-13	1	59	F	SOF/LDV	N	N	119	36	30	15	207	5.3	4.6	0	49	0	49	4.2	64	4.8
218	-55	1	85	F	SOF/LDV	Y	N	106	81	61	41	131	15	6.8	0	48	0	4	4.3	83	8.3
219	-11	1	77	F	SOF/LDV	N	N	218	27	21	16	230	4.4	3.9	0	49	0	49	4.1	91	4.1
220	-10	1	68	F	SOF/RBV	N	N	570	117	139	22	147	5.8	5.2	0	56	0	56	4.1	81	6.3
221	-8.1	1	78	F	SOF/LDV	N	N	97	64	80	36	157	6.2	5.7	0	46	0	46	4.7	61	5.1
222	2.17	0	78	F	SOF/LDV	N	N	149	28	18	24	165	4.6	4.7	0	43	0	43	3.9	92	5
223	-3	1	59	M	DCV/ASV	N	N	106	36	26	55	138	10	9.7	0	56	0	56	4.2	4	9.9
224	55.2	0	76	F	SOF/LDV	N	N	200	19	10	14	203	2.9	4.5	0	48	0	48	3.9	62	5.3
225	-23	1	84	F	DCV/ASV	N	N	67	55	40	35	125	9.2	7.1	0	55	0	55	4.6	61	8.8
226	-16	1	57	F	SOF/LDV	N	N	190	69	143	47	122	4.5	3.8	0	49	0	49	4.3	74	4.7
227	-23	1	71	F	DCV/ASV	N	N	134	33	31	18	165	5.3	4.1	0	54	0	54	4.1	68	5
228	-22	1	78	F	SOF/LDV	N	N	140	42	28	18	180	6.3	4.9	0	52	0	52	4.3	65	6
229	-16	1	80	F	SOF/LDV	Y	N	143	30	22	17	148	6.9	5.8	0	50	1	1	3.8	58	6.2
230	-1.3	1	73	F	SOF/LDV	N	N	82	70	55	43	155	7.8	7.7	0	50	1	10	4.2	59	7.9
231	-44	1	71	F	SOF/LDV	N	N	123	160	193	74	171	11	6.2	0	48	0	48	4.5	70	8.1
232	-36	1	50	F	SOF/RBV	N	N	169	63	85	50	167	8.4	5.4	0	53	0	53	4.5	73	7
233	-26	1	52	M	SOF/LDV	N	N	192	46	60	29	183	6.5	4.8	0	51	0	51	4.8	62	4.6
234	-9.6	1	92	M	OBV/PTV/r	N	N	74	60	49	43	134	9.4	8.5	0	16	0	16	3.8	69	7.6
235	11.1	0	73	M	SOF/LDV	N	N	176	19	15	12	206	3.6	4	0	38	0	38	4.2	75	3.4
236	-6.7	1	66	F	SOF/LDV	N	N	174	65	96	35	177	4.5	4.2	0	49	0	49	4.5	71	5.9
237	-14	1	67	M	DCV/ASV	N	N	109	72	76	134	171	5.7	4.9	0	56	0	56	4.5	46	4.8
238	-30	1	68	M	SOF/RBV	N	N	194	56	95	45	158	10	7	0	10	0	10	4.6	72	6.9
239	-22	1	76	F	DCV/ASV	N	N	105	56	50	32	na	5.5	4.3	0	59	0	59	4.2	69	4.4
240	-15	1	69	M	GLE/PIB	N	N	110	29	16	30	188	7.1	6	0	19	0	19	4.7	66	5.9
241	-18	1	72	M	SOF/LDV	N	N	135	33	28	21	180	4.9	4	0	51	0	51	4.8	69	3.4
242	4.17	0	91	M	DCV/ASV	Y	N	127	30	26	15	126	4.8	5	0	53	0	53	3.3	68	5.5
243	-7	1	90	M	OBV/PTV/r	Y	N	178	26	21	18	207	4.3	4	0	38	0	38	4	41	4.5
244	-6	1	84	F	SOF/LDV	N	N	163	70	64	36	200	6.7	6.3	0	44	0	44	4	42	5.4
245	10	0	78	F	SOF/LDV	N	N	245	22	17	27	195	3	3.3	0	49	0	49	4.2	61	2.4
246	-15	1	71	M	SOF/LDV	N	N	230	31	31	84	163	4.7	4	0	51	0	51	4.5	62	4.6
247	-12	1	74	F	SOF/LDV	N	N	217	31	27	19	185	4.9	4.3	0	34	0	34	4.3	68	4.2
248	-26	1	78	F	SOF/LDV	N	N	224	161	144	18	150	6.6	4.9	0	43	0	43	4	75	5.4
249	-18	1	84	M	SOF/LDV	N	N	159	37	40	39	174	6	4.9	0	49	0	49	4.3	69	6.2
250	-7.4	1	68	F	SOF/RBV	N	N	128	79	83	40	147	6.8	6.3	0	52	0	52	4.1	60	6.4
251	-35	1	67	M	DCV/ASV	Y	N	37	70	52	70	110	17	11	0	57	1	29	3.7	50	13
252	-16	1	61	F	OBV/PTV/r	N	N	157	40	35	22	194	4.3	3.6	0	32	0	32	4	74	3.6
253	-25	1	72	F	SOF/LDV	N	N	244	35	30	31	178	6.3	4.7	0	48	0	48	4.2	81	4.3
254	-40	1	52	M	SOF/RBV	N	N	5	105	115	72	171	10	6	0	55	0	55	4.5	60	7.6
255	12.5	0	61	F	SOF/LDV	N	N	227	18	11	15	240	3.2	3.6	0	50	0	50	4	74	3.6
256	-34	1	86	F	SOF/LDV	N	N	168	55	47	19	215	6.2	4.1	0	11	0	11	4.3	56	4.9
257	6.06	0	81	M	SOF/RBV	N	N	211	19	12	11	120	3.3	3.5	1	10	0	10	3.5	66	3.4
258	-13	1	88	F	SOF/RBV	N	N	149	46	23	22	151	7	6.1	0	54	0	54	4.3	47	6.9
259	-20	1	90	F	SOF/LDV	N	N	70	48	22	33	117	12	9.6	0	24	0	24	3.4	77	9.9
260	32.1	0	64	M	SOF/RBV	N	N	159	23	23	42	na	5.6	7.4	0	36	0	36	3.9	91	7.3
261	-20	1	62	F	SOF/LDV	N	N	188	54	44	82	177	7.4	5.9	0	47	0	47	4.3	78	5.3
262	-26	1	68	M	SOF/LDV	N	N	162	43	41	73	199	5.7	4.2	0	51	0	51	4.7	63	4.2
263	-15	1	87	M	SOF/LDV	N	N	99	77	75	113	162	9.8	8.3	0	48	0	48	4.3	90	7.9
264	13.4	0	92	F	SOF/LDV	N	N	85	103	30	46	169	8.2	9.3	0	14	0	14	3.4	64	11
265	-5.4	1	66	M	DCV/ASV	N	N	78	48	59	47	134	7.4	7	0	38	0	38	3.9	87	6.9
266	32.3	0	70	F	SOF/RBV	N	N	233	18	16	11	218	3.1	4.1	0	49	0	49	4.4	38	3.2
267	-32	1	84	F	OBV/PTV/r	N	N	62	51	34	33	119	12	8.2	0	46	0	46	4.2	41	7.4
268	-12	1	79	F	SOF/LDV	N	N	133	69	82	22	167	4.8	4.2	0	22	0	22	3.9	54	4.3
269	-19	1	79	M	SOF/RBV	N	N	149	54	42	29	160	7.9	6.4	0	47	1	19	3.6	71	7.6
270	-9.6	1	63	M	SOF/LDV	N	N	193	33	34	36	197	5.2	4.7	0	50	0	50	4.2	54	4.6
271	-23	1	74	F	EBR/GZR	N	N	232	21	29	84	158	5.2	4	0	35	0	35	4.4	39	3.3
272	-5.9	1	73	F	DCV/ASV	N	N	80	61	42	30	130	6.8	6.4	0	59	0	59	4	87	6.6
273	-23	1	67	F	DCV/ASV	N	N	200	69	72	28	173	6	4.6	0	57	0	57	4.1	72	4.5
274	7.14	0	61	F	SOF/LDV	N	N	225	51	65	118	205	4.2	4.5	0	47	0	47	4.2	62	4
275	-21	1	69	F	SOF/LDV	Y	N	38	49	42	29	142	12	9.5	0	45	1	16	4.2	90	9.7
276	-25	1	61	F	SOF/RBV	N	N	88	184	184	139	105	10	7.5	0	51	0	51	4.5	73	9.3
277	-8.8	1	60	F	GLE/PIB	Y	N	97	63	83	73	243	8	7.3	0	23	0	23	4.7	46	8.4
278	-22	1	71	F	GLE/PIB	Y	N	109	220	193	20	137	8.9	6.9	0	9	1	4	3.8	52	7.8
279	-11	1	67	F	GLE/PIB	N	N	192	38	44	16	156	5.6	5	0	19	0	19	4.7	59	5
280	2.78	0	61	F	GLE/PIB	N	N	149	34	45	229	177	3.6	3.7	0	24	0	24	4.9	63	4
281	-4	1	67	F	SOF/LDV	N	N	177	37	24	21	222	5	4.8	0	37	0	37	4.4	65	4.6
282	2.27	0	52	F	GLE/PIB	N	N	289	27	39	31	163	4.4	4.5	0	23	0	23	4	95	3.9
283	2.86	0	85	F	SOF/LDV	N	N	132	82	62	19	169	7	7.2	0	28	1	22	4.4	58	7.6
284	-20	1	70	F	SOF/LDV	N	N	138	24	13	18	229	4.5	3.6	0	45	0	45	4.3	75	3.6
285	-25	1	61	M	SOF/LDV	N	N	225	151	171	322	136	5.5	4.1	0	51	0	51	4.4	92	4.9
286	-40	1	62	F	SOF/RBV	N	N	254	55	39	142	264	8.4	5	0	32	0	32	4.3	69	7.4
287	7.69	0	53	M	GLE/PIB	Y	N	72	115	192	348	180	5.2	5.6	0	24	1	4	4	75	5.6
288	-21	1	38	F	GLE/PIB	N	N	180	78	95	27	137	5.2	4.1	0	14	0	14	4.6	92	4.5
289	-28	1	77	F	EBR/GZR	N	N	185	30	21	14	231	5.4	3.9	0	33	0	33	4.6	78	4.3
290	17.8	0	65	F	SOF/LDV	N	N	175	65	96	35	177	4.5	5.3	0	49	0	49	4.5	71	5.9
291	-6.1	1	73	F	SOF/LDV	N	N	217	31	27	19	185	4.9	4.6	0	19	0	19	4.2	65	4.2
292	43.9	0	74	M	EBR/GZR	N	N	191	28	23	21	na	4.1	5.9	0	20	0	20	4	57	5.5
293	-23	1	85	F	EBR/GZR	N	N	101	44	27	18	125	9.9	7.6	0	11	0	11	na	56	8
294	11.4	0	61	F	EBR/GZR	N	N	143	22	25	15	232	4.4	4.9	0	32	0	32	4.4	67	4.3
295	-27	1	58	F	EBR/GZR	N	N	158	97	71	56	142	7.7	5.6	0	28	0	28	4.4	65	5
296	-70	1	63	M	EBR/GZR	N	N	165	47	36	58	147	14	4.2	0	8	0	8	4.2	58	5
297	19.6	0	82	M	EBR/GZR	N	N	141	18	11	15	185	5.6	6.7	0	29	0	29	4	62	4.9
298	2.5	0	81	F	GLE/PIB	N	N	178	27	12	14	221	4	4.1	0	10	0	10	4.2	65	3.5
299	-14	1	55	M	GLE/PIB	N	N	135	50	45	438	171	5.6	4.8	0	20	0	20	4.2	86	5
300	-16	1	38	F	GLE/PIB	N	N	34	48	58	72	137	6.2	5.2	0	7	0	7	5	73	5.3
301	-2.1	1	79	M	GLE/PIB	N	N	139	22	13	12	192	4.8	4.7	0	8	0	8	4.2	71	5.6
302	-11	1	41	F	GLE/PIB	N	N	160	190	274	41	158	6.3	5.6	0	11	0	11	4.8	111	5.4
303	5.26	0	63	M	GLE/PIB	N	N	159	53	51	56	na	5.7	6	0	19	0	19	4.5	81	5
304	14.8	0	82	F	GLE/PIB	N	N	218	31	31	30	211	5.4	6.2	0	26	0	26	4	58	6.2
305	-5.5	1	36	F	GLE/PIB	N	N	283	58	73	37	147	5.5	5.2	0	16	0	16	4.1	79	4.1
306	-18	1	59	M	GLE/PIB	N	N	121	65	137	120	182	5.1	4.2	0	17	0	17	4.6	58	5.6
307	54.3	0	61	M	GLE/PIB	Y	Y	96	44	66	776	136	4.6	7.1	0	9	0	9	2.5	43	6.5
308	-25	1	51	F	GLE/PIB	N	N	243	30	34	34	200	5.9	4.4	0	8	0	8	4	68	5.7
309	-11	1	49	M	GLE/PIB	N	N	230	19	17	18	222	5.3	4.7	0	15	0	15	4.1	72	5.1
310	3.23	0	57	M	GLE/PIB	N	N	104	64	54	53	147	9.3	9.6	0	12	0	12	3.8	39	8.6
311	-25	1	82	F	SOF/LDV	N	N	167	48	43	35	192	7.6	5.7	0	42	0	42	4.7	59	na
312	4.26	0	60	F	SOF/RBV	N	N	185	21	17	15	118	4.7	4.9	0	37	0	37	4.6	64	na
313	-32	1	66	M	SOF/LDV	N	N	165	80	69	356	268	19	13	0	52	0	52	3.6	76	na
314	45.7	0	66	M	DCV/ASV	N	N	225	23	22	16	194	3.5	5.1	0	55	0	55	4.3	95	na
315	-15	1	75	F	DCV/ASV	N	N	206	31	33	27	207	5.4	4.6	0	56	0	56	4.9	69	na
316	4.65	0	64	M	SOF/LDV	N	N	257	37	33	42	192	4.3	4.5	0	49	0	49	4.5	74	na
317	25.8	0	79	M	SOF/LDV	N	N	136	68	86	34	125	6.2	7.8	0	52	0	52	4.7	52	na
318	5.88	0	77	M	DCV/ASV	N	N	227	36	57	21	183	5.1	5.4	0	54	0	54	4.3	74	na
319	0	0	57	M	SOF/LDV	N	N	202	88	154	33	115	5.2	5.2	0	50	0	50	4.5	96	na
320	22.7	0	74	F	OBV/PTV/r	N	N	215	28	38	43	152	4.4	5.4	0	44	0	44	4.5	74	na
321	-8.2	1	72	F	DCV/ASV	Y	N	130	38	30	18	160	6.1	5.6	0	59	0	59	4.3	61	na
322	3.08	0	56	M	GLE/PIB	N	N	149	73	71	66	na	6.5	6.7	0	8	0	8	4.3	65	na
323	9.62	0	35	F	GLE/PIB	N	N	167	20	23	37	196	5.2	5.7	0	22	0	22	4.2	75	na
324	1.85	0	82	F	GLE/PIB	N	N	169	63	61	76	na	5.4	5.5	0	13	0	13	4.1	36	na
325	0	0	82	F	GLE/PIB	N	N	149	43	41	36	na	6.8	6.8	0	16	0	16	na	na	na
326	10.9	0	88	F	GLE/PIB	N	N	248	33	31	46	na	4.6	5.1	0	15	0	15	3.9	56	na

## Sheet: exploratory analysis 1
Case No.	Age	Sex	DAA	Past History of HCC	Liver Transplanted	Pre 4COL7S, ng/mL	EOT 4COL7S, ng/mL	All-cause mortality; 1= censored death	Newly emerged HCC after SVR; 1= censored HCC	Pre TIMP-1, ng/mL	EOT TIMP-1, ng/mL	Pre MMP9, ng/mL	EOT, MMP9, ng/mL	Pre MMP2, ng/mL	Pre MMP2, ng/mL
001	76	M	SOF/LDV	N	N	4.9	4.3	0	0	470	326	352.3	89.2	242.2	255
002	62	F	OBV/PTV/r	N	N	8.4	7.4	0	0	504	404	196.4	25.3	316.1	304.6
003	59	F	OBV/PTV/r	N	N	6.8	5.6	1	0	288	238	48.9	121.2	231.9	255.7
004	70	M	OBV/PTV/r	N	N	5.9	5.1	0	0	533	329	227.6	35.3	359.1	288.4
005	68	F	SOF/LDV	N	N	9.6	7.5	0	0	637	399	49.9	106.3	410.6	359.3
006	77	F	SOF/LDV	N	N	5.4	4.3	0	0	234	243	35.3	30.5	332.6	239.5
007	56	M	SOF/RBV	N	N	4	3.1	0	0	278	169	77.3	38.1	281.7	228.4
008	67	F	SOF/LDV	N	N	6.2	5.1	0	1	195	191	65.5	62.7	356.9	372.7
009	66	F	SOF/LDV	N	N	5.4	4.9	0	0	381	279	46	134.2	239	288.2
010	71	F	SOF/LDV	N	N	4.9	3.4	0	0	261	218	35.8	44.4	216.4	291.6
011	67	F	SOF/LDV	N	N	5	4.6	0	0	249	224	41.1	77.8	319.6	357.6
012	60	F	DCV/ASV	N	Y	6.4	4.9	0	0	498	284	69.1	36.2	351.6	301.3
013	78	M	SOF/LDV	N	N	4.5	3.5	0	0	320	270	117.3	230	215.3	258.6
014	83	M	OBV/PTV/r	N	N	5.3	6.2	0	1	288	284	133.9	69.4	265.2	366.9
015	52	F	SOF/LDV	N	N	4.4	3.9	0	0	349	328	183	172.4	277.1	322.3
016	81	F	SOF/LDV	N	N	6.9	7.5	0	0	872	639	52.8	41.7	456.3	431.4
017	66	M	SOF/LDV	Y	N	6.1	4.9	0	0	396	254	44.4	24.6	284.2	277.6
018	72	F	SOF/LDV	N	N	4.7	4.6	0	0	237	230	67.3	96.2	283.5	286.3
019	81	F	SOF/LDV	N	N	4.9	5	0	0	335	261	151.5	26.9	272	304.1
020	60	F	SOF/LDV	N	N	2.1	3.8	0	0	317	262	89	23.3	207.5	298.1
021	59	F	SOF/LDV	Y	N	4	4.8	0	0	373	336	282.9	72.8	258.7	259.2
022	65	F	SOF/LDV	N	N	4.5	5.9	0	0	343	250	38.2	32	217.6	291.3
023	61	F	SOF/RBV	Y	N	5.1	4.4	0	0	256	255	73.4	87.3	246.2	319.1
